# Supplementary material for: Absorbable hemostatic hydrogels comprising composites of sacrificial templates and honeycomb-like nanofibrous mats of chitosan
Source: Nat Commun. 2019 May 24;10:2307. doi: 10.1038/s41467-019-10290-1 (PMC6534699; doi:10.1038/s41467-019-10290-1)
Supplement: Supplementary file 4 — Source Data [file 41467_2019_10290_MOESM4_ESM.xlsx]

## Sheet: Fig. 3a—f
Rat Group	Time to Hemostasis (s)						Rat Group	Blood Loss (mg)
	Conventional dressing	Curaspon®	Surgicel®	CDPE	CDPE-Cs			Conventional dressing	Curaspon®	Surgicel®	CDPE	CDPE-Cs
	600	120	150	240	40			1497	691	756	432	78
	600	120	150	270	40			1669	578	788	359	62
	600	150	120	270	40			2311	804	1043	478	73
	600	120	150	210	60			1879	654	817	296	69
	600	120	150	270	70			2500	703	684	362	57
	600	150	150	240	60			2809	562	725	415	82
Rabbit Group	Time to Hemostasis (s)						Rabbit Group	Blood Loss (mg)
	Conventional dressing	Curaspon®	Surgicel®	CDPE	CDPE-Cs			Conventional dressing	Curaspon®	Surgicel®	CDPE	CDPE-Cs
	600	300	300	240	150			1091	952	923	574	385
	600	270	360	270	180			984	856	1235	875	248
	600	300	330	210	180			1423	1023	879	475	419
	600	240	300	240	120			1356	765	528	651	158
	600	300	300	240	120			1589	985	1457	587	265
	600	300	330	240	150			1425	489	1257	452	354
Pig Group	Time to Hemostasis (s)						Pig Group	Blood Loss (mg)
	Conventional dressing	Curaspon®	Surgicel®	CDPE	CDPE-Cs			Conventional dressing	Curaspon®	Surgicel®	CDPE	CDPE-Cs
	600	60	90	300	30			1938	142	306	368	70
	600	30	90	360	30			1850	148	257	568	90
	600	90	60	300	30			2351	241	417	425	50
	600	60	90	300	30			1758	153	316	235	20
	600	60	60	330	30			2215	311	295	256	30
	600	30	90	360	30			2236	296	315	265	37

## Sheet: Fig. 3g
	Conventional dressing			Curaspon®			Surgicel®			CDPE			CDPE-Cs
Time (min)	Systolic	Diastolic	MAP	Systolic	Diastolic	MAP	Systolic	Diastolic	MAP	Systolic	Diastolic	MAP	Systolic	Diastolic	MAP
0	140	120	126.667	130	100	110	140	120	126.667	150	120	130	140	120	126.667
5	140	120	126.667	130	100	110	140	120	126.667	150	120	130	140	120	126.667
10	140	120	126.667	130	100	110	140	120	126.667	150	120	130	140	120	126.667
15	140	120	126.667	130	100	110	140	120	126.667	150	120	130	140	120	126.667
20	140	120	126.667	130	100	110	140	120	126.667	150	120	130	140	120	126.667
25	140	120	126.667	130	100	110	140	120	126.667	150	120	130	140	120	126.667
30*	140	120	126.667	130	100	110	140	120	126.667	150	120	130	140	120	126.667
40	120	80	93.3333	130	100	110	120	80	93.3333	140	100	113.333	140	120	126.667
50	120	80	93.3333	130	100	110	120	80	93.3333	140	100	113.333	140	120	126.667
60	80	40	53.3333	130	100	110	120	80	93.3333	140	100	113.333	140	120	126.667
70	80	40	53.3333	130	100	110	120	80	93.3333	140	100	113.333	140	120	126.667
80	80	40	53.3333	130	100	110	120	80	93.3333	140	100	113.333	140	120	126.667
90	80	40	53.3333	130	100	110	120	80	93.3333	140	100	113.333	140	120	126.667
	Conventional dressing			Curaspon®			Surgicel®			CDPE			CDPE-Cs
Time (min)	Systolic	Diastolic	MAP	Systolic	Diastolic	MAP	Systolic	Diastolic	MAP	Systolic	Diastolic	MAP	Systolic	Diastolic	MAP
0	160	130	140	140	120	126.667	150	120	130	140	120	126.667	140	120	126.667
5	160	130	140	140	120	126.667	150	120	130	140	120	126.667	140	120	126.667
10	160	130	140	140	120	126.667	150	120	130	140	120	126.667	140	120	126.667
15	160	130	140	140	120	126.667	150	120	130	140	120	126.667	140	120	126.667
20	160	130	140	140	120	126.667	150	120	130	140	120	126.667	140	120	126.667
25	160	130	140	140	120	126.667	150	120	130	140	120	126.667	140	120	126.667
30*	160	130	140	140	120	126.667	150	120	130	140	120	126.667	140	120	126.667
40	100	80	86.6667	140	120	126.667	130	100	110	140	120	126.667	140	120	126.667
50	100	80	86.6667	140	120	126.667	130	100	110	140	120	126.667	140	120	126.667
60	100	80	86.6667	140	120	126.667	130	100	110	140	120	126.667	140	120	126.667
70	100	80	86.6667	140	120	126.667	130	100	110	140	120	126.667	140	120	126.667
80	100	80	86.6667	140	120	126.667	130	100	110	140	120	126.667	140	120	126.667
90	100	80	86.6667	140	120	126.667	130	100	110	140	120	126.667	140	120	126.667
	Conventional dressing			Curaspon®			Surgicel®			CDPE			CDPE-Cs
Time (min)	Systolic	Diastolic	MAP	Systolic	Diastolic	MAP	Systolic	Diastolic	MAP	Systolic	Diastolic	MAP	Systolic	Diastolic	MAP
0	120	100	106.667	130	110	116.667	140	120	126.667	150	130	136.667	120	100	106.667
5	120	100	106.667	130	110	116.667	140	120	126.667	150	130	136.667	120	100	106.667
10	120	100	106.667	130	110	116.667	140	120	126.667	150	130	136.667	120	100	106.667
15	120	100	106.667	130	110	116.667	140	120	126.667	150	130	136.667	120	100	106.667
20	120	100	106.667	130	110	116.667	140	120	126.667	150	130	136.667	120	100	106.667
25	120	100	106.667	130	110	116.667	140	120	126.667	150	130	136.667	120	100	106.667
30*	120	100	106.667	130	110	116.667	140	120	126.667	150	130	136.667	120	100	106.667
40	80	90	86.6667	130	110	116.667	120	100	106.667	120	100	106.667	120	100	106.667
50	70	50	56.6667	130	110	116.667	120	100	106.667	120	100	106.667	120	100	106.667
60	70	50	56.6667	130	110	116.667	120	100	106.667	120	100	106.667	120	100	106.667
70	70	50	56.6667	130	110	116.667	120	100	106.667	120	100	106.667	120	100	106.667
80	70	50	56.6667	130	110	116.667	120	100	106.667	120	100	106.667	120	100	106.667
90	70	50	56.6667	130	110	116.667	120	100	106.667	120	100	106.667	120	100	106.667
*Highlighted time indicates time of hepatic injury
